# Supplementary material for: NPF activates a specific NPF receptor and regulates food intake in Pacific abalone Haliotis discus hannai
Source: Sci Rep. 2021 Oct 22;11:20912. doi: 10.1038/s41598-021-00238-1 (PMC8536682; doi:10.1038/s41598-021-00238-1)
Supplement: Supplementary file 3 — Supplementary Information 3. [file 41598_2021_238_MOESM3_ESM.txt]

>C.ele_sNPFR(NPR1)
INETEVLVTFSLLYLHIFLLGILGNSAVLYLTMKHRQLQTVQNIFILNLCASNVLMCLTS
LPITFITNVWFFSS--PVCKLIPLVQGASIFVSTFSLSAIALDRYNLVVRPHKKLSS--R
SAMMIALLIWVISVVVCMPYGWYMDVW-PLAYTFLVLITQFLFPFATMAFCYYNIFSRLL
SE--RSLAQQRRTTTILSCMVLLFAFTWLPHNVV-TLMIEYTYIVSMT-AHLISMLTNVT
NPFLYAWLNPMF-KEMLIKTLQTSFIRMPN
>C.ele_NPR-12
TEIHCDGSPIVPMYGLVCSFGALANFIVLLAFVRTANLRNLRNSFIVNLAFSDLILCVVT
APVTLYTSLWPFGD--WSCKFLAGVQAVNTFVSSLTLAFIAMDRVLLTLCPVRRLAA--T
APLLCYGVVWIISIIVALPYALAVSSW-DNAYTFVVLGIQYILPLAALAYAYFQIGSTID
TT----QNRNRRALLLLFLLVLTYAVCWAPMNIY-HVLNGLSQNMYIF-CHLVGISSTCV
NPIVYALVNESF-RNALQSMINVTLMRDPF
>C.ele_sNPFR(NPR3)
-----IRAIFSLLYLLVWVGAIVGNTLVLYVLTFNQVSLSVRTVFVGCLAGSDLLMCLFS
LPITAISIFWVFPA--IFCKLIGVFQGGTIFVSSFTLTVIALDRCVLILRPNQIVNF--P
RAVFIVFCIWLLGYSLALPVGIYSDIW-PDFYGLSVLVLQFGIPALISSICYWMISRVMR
GHNIR-VNRKTRANRMMIVMVVGFVLAWMPFNAV-NLYRDLST-VFAL-CHVCAMCSAVL
NPIIYSWFNPQF-RQSITTLFEIASTKTKI
>C.ele_sNPFR(NPR4)
GSDCLIMLVFAFLYLIIIAAGIIGNSCVILAITRNKSLQTVPNLFILSLSCSDIVVCCTS
ATITPITAFWIFGE--ALCRIAPFIAGISLCFSTFTLTAISIDRYILIRFPMRPITH--Y
QAVGVIAIICAFAATITSPIMFKQKLWGANEYGAALMFLQLVIPLTIIIISYTAISLKIG
AKKQKTVKRRQRTNRMLIGMVVAFACSWIWSVTF-NILRDY---IFGIATHCIAMTSTVW
NPLLYAVLNLQL-RAAFIDLMKSAMMRILV
>C.ele_sNPFR(NPR5)
GSCIQIRSIFTFLYGFLFVLGIFGNGGVLWAVARNKRLQSARNVFLLNLIFTDLILVFTA
IPVTPWYAMWAFGS--VMCHLVPLSNSCSVFVTSWSLTAISLDKFLHINDPTKPVSI--R
QALAITFLIWIVSTLINLPYLMSFEHW-QSEYGTTVMLLQFVVPMAVITYCYFKILQKVF
CQ--SLTSRKKKVNYILIAMVVTFIGCWLPLTLL-NLVKDFQPFFWAINAHVIAMSLVVW
NPLLFFWLTRKQKRSGLSKILRPLLIRTDV
>G.gal_NPYR5
TSATTIQYFLIGLYTLISLAGFVGNLLVLTALTKRKQ-KTIINILIGNLAFSDILVVLFC
SPFTLTSVLWMFGT--VMCHIMPFLQCTSVLVSTLMLISIAAVRYRMVKYPLSNLTA--K
HGYFLIVIIWAVGCAICSPLPVFHKIW-PSDFTISLLLMQYILPLVCLTASHTSVCRSVF
QENEMIKTRSRRVFCRLTVLILVFGFSWMPLHLF-HIVTDFKL-VYCI-CHLLGMMSCCL
NPILYGFLNNSI-KADLMSLI---------
>H.sap_NPYR5
ENNTALQYFLIGLYTFVSLLGFMGNLLILMALMKKRNQKTTVNFLIGNLAFSDILVVLFC
SPFTLTSVLWMFGK--VMCHIMPFLQCVSVLVSTLILISIAIVRYHMIKHPISNLTA--N
HGYFLIATVWTLGFAICSPLPVFHSLW-PSDFTISLLLVQYILPLVCLTVSHTSVCRSIL
EENEMIKKRSRSVFYRLTILILVFAVSWMPLHLF-HVVTDFKL-VYCI-CHLLGMMSCCL
NPILYGFLNNGI-KADLVSLI---------
>S.pur_GPCR83
DDEDPSRPVFIFLYSLVFVVSFVGNFGVCYIVVRKSRMRSVTNFFLANQALSDVLMAVLN
IPFVVTKQLWAVGR--VMCHLVDYMGVMSVYVSTFILTIIAIDRHRVLVHPLRRITM--S
TAIVIAISIWILAFLLAIPFAVFVKLY-PLETAWSTLIFQYILPFTIIAASYISIGRKLV
GD--TMARRKIRTTRLLVLAVLVFGICWLPLHVY-LIVTRY---TYLC-CHWFAMCSVCI
NPIAFCFLNESL-RSDLRVTLGPSDDRNGN
>A.rub_sNPF/PrRP-R
-----TMSIVIILYTVTCLMGMFGNGLICLVVIRRPKMRTVINLFICNLALSDLVLCSFG
APLTLVAMLWTLGL--APCRIYSMITACMVFVSSLTFTAVAIDRFCLVVYPFLPIDK--V
KCIVAIVIIWIIAIAMTLPIALQSYIW-DYTYTIALFVVQFAYPLLLVSIAHASIAIKLP
GA--RSNRRRRRTNRMLSAVVTVFAVSWLPFNVV-SLIQEL---FTGAAVYLLAVSSTWL
NPLLYAWLNDNF-RKEFHRMMMIDKRSQPS
>S.pur_SNPFR/PrRP-R(NPYR2)
FNDSDVKGVIGLLTIIIIILGIFGNVLVCLVVIRRPKMRTVINIFICNLAISDLIYAVLG
FPMNITAYLWVLPG--FLCKVSAYVPAVMSFVSTLTLSAIAVDRFCLVVYPLLPINK--T
RCYIALAIIWLMSTSLTLPIPIFTDMW-PKGYSIAMFLIQFFYPLLLVSIAHTCISVKLP
GM--RGNHRRQRMNRMLSAVVIVFVMCWSPFNIF-LLLHEFPC-IWMMISQLIAGSSIIV
NPILYAWLNDNF-RKEFHRLLSTVSGATPI
>Hdh-NPFR-like-3
FTIDDTELVLVVIFCFVILCGLSGNIVVCLIICRNGNLKSTRNWYILNLSICEIMTCILC
MPFILVRMTWRLGL--VLCKLVPTLQTTYVAVSTLTIVAIAVDRYRVIVCSVTSHYK--K
KTKYVIPLTWLVGFFMSLPQLLTNRVW-ESSYTVTVLLMQYLLPVLAIITLHVLICRFLQ
AS--LRMASHRKNMYLLTSIAVLFAVTWLPITLV-NILADFRL-IHAT-CLLVALCSVCI
NPVVYGWFNSNF-RRDLQRWASTHNLRGYS
>C.tel_hypothetical-protein_CAPTEDRAFT_24667
---------LILVYGLLTIFGIASNGIVCYIVLRVKQLRTTRNLLIVNLAISDIIMSAFC
VPFTLLKLIWPLGD--TLCRLVPCVQAVSVFASTMTIAAIALDRYETLMRPVAQPDTHYR
ATITGIVLIWVVAALVGLPLMLYSHVW-PSSYAVVIMLLQFVAPIAILLVLHWRLCSHLP
ST--SEAKRHRKNTHLLIAIAVMFALCWFPLTLL-NFLADFLL-AFAL-AHIIAMVSACV
NPILYGWFNAKF-RMEFTKIV---------
>A.cal_NPYR2
RPPEATVIALVLSYCVVIISGLIGNIFVILVVYRKKELRGSRNIYILNLSVCDVIMCSVC
MPFSLVKLTWTLGL--AMCRFVPALATIDVFVSTCTILAIAIDRYMSIVHAS-QLTT--R
QVILVLAVIWTVSILLSTPLFCFHKQW-PNDYATTVMLIQYLTPSGVISFLHASICKFLP
GMDTQIMKRHRRTMMLLTAMALAFSITWLPLTIL-NITADLNL-LHAI-GLLIAMSSSVA
NPLMYGWFNSNF-RRGFWELLSSRSSRSSS
>Hdh-NPFR-like-2
HSVLETEGILVGCYCLVILFGLLGNLLVCVVVYRNASLRSPRNLLILNLSLCDIIMCVIC
MPFSLIRMTWPLGE--ALCKIVPSLQTIDVFVSTFTIVGIAFDRYKAIVCVVRRRQR--K
PVVHVIIGIWVAAVVMALPMLMFHRVW-PSDYTTIIMVVQYMTPTLVITILHARICHFLP
TT--EAMRQHRRNLLLLTAIAVSFSITWLPLTIL-NVTADFNL-LYAV-CLLIAMGSAGL
NPLYYGWFNVNF-KNAFFELLKYETFKVDS
>L.gig_NPFR
-----MEALLIAAYCLVISSGIFGNVLVCIVIFRNTELRSSRNLLILNLSVCDIFMDLVC
MPLSLVRLTWPLGE--FLCRIIPSMQTVDVFVSTFTILAIAIDRYHAIVRASRKRKS--R
KNIYVIVGIWIVSLLFSTPMLLFHQVW-PNTFGVIVMVVQYLSPTLVISCLHARICHFLP
VT--LTMRRHRRNLFLLTAITITFASTWLPLTVL-NIAADFNL-VFAW-CLLLAMGSSSL
NPIFYGWFNLNF-RKGFYALLQSAMYDSIR
>C.ele_NPR-11
---INFGYFITFAYMLIILFGAIGNFLTIIVVILNPAMRTTRNFFILNLALSDFFVCIVT
APTTLYTVLWPFSR--TLCKIAGSLQGFNIFLSTFSIASIAVDRYVLIIFPTKERQQ--N
LSFCFFIMIWVISLILAVPLLQASDLW-EKMYTLAVLITQYAFPLFSLVFAYSRIAHRMV
TTNTNTVERQRRTHLLLVCVVAVFAVAWLPLNVF-HIFNTFSVTTFSI-CHCLAMCSACL
NPLIYAFFNHNF-RIEFMHLFKTVTTAEPA
>S.med_NPYR-1
QAYLEFLIPLVLSYIAMIVIGTLGSSLVIYVVLRSKTLRTPRNMFILNLAITDLILCAFS
QPFNIIRLLWIFGE--WVCKLVGLFTGTNVCVSTISITAIALDRYQVILCPTRSLQL--I
GAIKVMLGIWILSLIIASPLVLFSGV--TVEYSIATLVLLYVIPLSIVTITYMKIYRIID
LE--SSIQRQRRANILLLSITIVFAISWLPLNLI-NMIMDLSLRIQSI-CLLMVLTSACT
NPILYGWLNDNF-RHEFKRFF---------
>S.med_NPYR5
ETFIQGLITILTIFILMIIFGVFGNALVVFAVMRYRQLQTARNVFILNLAISDLCLCIFT
QPFNLLRLLWTYGD--VLCKMSALLQGTNVFVSTITITAIALDRFQVIIYPTRAVQS--L
EAVLCLCSIWIISCIMASPLLLFSRVF-RQKYTIISIVFQYFVPILIVSIAYIRIYLRIA
INTKQIKQRQRRTNMLLANLSILFALSWLPLNIV-NLYMAVNF-IQAV-CLMLVLASACI
NPILYGWLNDNF-RKVLPKMLAPITIQIPI
>A.cal_NPFR-like
SLTKDTETVLVLFYSIFITFGALGNGLVIFVVVRNPSMLTPRNIFIINLAISDLTLCLFT
QPLNLYLLLWTLGQ--FMCKFVTMAQGTNLFVSTISITAIALDRFQVIVYPTKSMKK--L
GAAIALISIWLISFLMASPALLFSMVM-SLDYSVAQMVVQYVLPFIILSVAHLRICNKLP
NSAATTSRRKRKTNLLLAGIAIVFALSWLPLNIF-NLLVDFKF-VSAI-CHMLVLCSACL
NPVLYGWLNDNF-RAEFVKILSIALDEGMG
>Hdh-NPFR-like-1
SDSNTVEVVLEIAYALLITFGGIGNGLVCYVVARNTHMRTPRNIFIINLAISDFTLCMFT
QPLNLVKLVWRLGS--FMCKFVTMFQGTNVFVSTISITAIALDRFQVIVYPTKSMRK--V
GAAVALISIWLISFLMASPFLLFSVL--TDLYSVAGMVVQYVMPIIIVTISHLRICNKLP
GQ--RSTRRKRKTNLLLAMIAVVFALSWLPLNIF-NLLSEFNL-TYAI-CHLFVLCSGCL
NPVLYGWLNENF-RQEFMKVLLTKASNGEP
>C.gig_NPFR-like
TMEDSTEYILISCFSVLIVFGALGNGLVCYAVAKNPHMRTPRNIFIINLAISDLTLCLFT
QPINLYKLLWALGE--FMCKFVPMFQGTNVFVSTISITAIALDRFQVIVYPTKSMKK--L
GAVAALLSIWIISFFIASPLLIFSIHT-SLQYSVASMVVQYILPIVIVTVAHLRICNKLL
NA--RSSQRKRRTNILLASIGIIFALSWLPLNIF-NILSDFNL-VYVI-CHMLVLSSACT
NPVLYGWLNENF-KNEFMKIFSTTAHSISN
>C.tel_NPY/NPF-R
------------VFCVLIVFGAMGNGLVCYVVARNSHMRTPRNIFIINLAISDLTLCLFT
QPFNLMKVSWNLGN--FMCKLVPMFAGTNVFVSTISITAIALDRFQVIVYPTKSMKK--V
GAAVALISIWVISFLMASPLLIFNMI--PTLYSIASMIFQYICPIVLVAVAHARICNKLP
TTVVNSAKRKRKTNLLLLMIAVTFSFAWMPLNVF-NIMADFNY-VFPI-CHILVLSSACT
NPVLYGWLNENF-RREFLSVL---------
>P.dum_GPCR62
MTPEETQIMLIVAFSILIAFGALGNGLVCFVVARNSSMRTPRNIFIINLAISDLTLCLFT
QPFNLLKVSWSLGG--FMCKFVPMFAGTNVFVSTISITAIALDRFQVIVYPTRSMKR--V
GAAVALLAIWLISLLMASPLLIFNVL--PASYSIASMIFQYIVPILIVTVAHARICNKLP
TVALNSAKRKRKTNTLLVTIAAVFVCSWMPLNVF-DIMADFGL-VFPI-CHLLVLSSACT
NPLLYGWLNENF-RREFVSVLNTFELRSTQ
>T.cas_NPFR
DESRKACTALIAMYSVLIVLGALGNTLVIVSVIRKPAMRTPRNMFILNLAVSDLLLCTVT
MPLTLMEIIFPLGNNVFICKIVGPLQATSIFVSTISITAIALDRYQVIVYPTKSLQL--F
GAVIILGLIWLLALFLSTPLYIVKQLW-PFDYSVFSLIFQYIVPIITVSAAYLRISYKLF
VSSDESLRGRRRTNLLLGSIAIIFCISWLPLNLF-NLIADLMI-GYAV-CHMMGMSSACS
NPVLYGCLNENF-WKEFKDILKPDLVTGVT
>D.mel_NPFR
SDLNE-YHMLISMYGVLIVFGALGNTLVVIAVIRKPIMRTARNLFILNLAISDLLLCLVT
MPLTLMEILWPYGSCSILCKTIAMLQALCIFVSTISITAIAFDRYQVIVYPTRSLQF--V
GAVTILAGIWALALLLASPLFVYKELW-PSRYSIFSLCVQYLVPILIVSVAYFGIYNKLV
QA--SSGRRMKRTNCLLISIAIIFGVSWLPLNFF-NLYADMLV-RYAI-CHMIGMSSACS
NPLLYGWLNDNF-RKEFQELLRSAITESVA
>A.aeg_NPFR
-----AYHILIVLYSILIIFGATGNSLVVMAVARKPQMRTARNMFIVNLAVSDLLLCLVT
MPLTLVEILWPMGRLPFLCKSIGTLQATSIFVSTISITAIALDRYQVIVYPTRSLQR--M
GAIVILTGIWIISLVLASPMFITRRLW-PMAYSVFTLCVQYLLPILIVSIAYLRIYLKLV
ST--NSGRRMQRTNYLLISIALIFGISWLPLNLF-NLFADLMV-AYAI-CHMMGMSSACS
NPLLYGWLNDNF-RKEFNEILVGVLCRQTT
>H.sap_NPYR1
----EMIFTLALAYGAVIILGVSGNLALIIIILKQKEMRNVTNILIVNLSFSDLLVAIMC
LPFTFVYTLWVFGE--AMCKLNPFVQCVSITVSIFSLVLIAVERHQLIINPRGRPNN--R
HAYVGIAVIWVLAVASSLPFLIYQVMF-PSDYTTLLLVLQYFGPLCFIFICYFKIYIRL-
----DKSSETKRINIMLLSIVVAFAVCWLPLTIF-NTVFDWNL-LFLL-CHLTAMISTCV
NPIFYGFLNKNF-QRDLQFFFTSLKQASPV
>G.gal_NPYR1
----EMVFTLALAYGTVIILGVSGNLALIVIILKQKEMRNVTNILIVNLSFSDLLVTIMC
LPFTFVYTLWIFGE--AMCKLNPFVQCASITVSVFSLVLIAIERHQLIINPRGRPNN--R
HAYMGIAAIWVLATASSLPFLIYHVLF-PLDYTTTLLVIQYFGPLCFIFICYLKIYFRL-
----DKSSETKRINIMLISIVVAFAVCWLPLTIF-NIVFDWNL-LFLI-CHLTAMISTCV
NPIFYGFLNKNF-QRDLQFLFTSLKQASPV
>D.rer_NPYR4
TLTHNMTLTLVLCYCLVLILGLLGNILLICIIMHQRDPPNVTSILIANLSVSDILVSVFC
LPFTVVYTLWIFGA--LLCRLMPFVQCVSVTVSVLSLVLIALERHQLILHPSGKPSV--P
QAYIAVLTVWLLACVTSLPFLAFHLLW-PSQYTTSLLLFQYCCPLLLMLLCYLRIFLRLE
RQCSRNVMHSKRINVMLATLVAAFAVCWLPLNAF-NVVADCNL-LFSL-CHLLAMSSTCV
NPIIYGFLNSNF-RKDVASVVSRTSFRLRN
>D.rer_NPYR8a
-----GTTLLIVAYSTVIAVGLVGNTCLVFIISRQKEMRNVTNILIANLSCSDILMCVVC
LPVTVIYTLWILGE--TLCKVTPFVQCMSVTVSIFSLVLIALERHQLIIHPTGTPAA--G
HSYLAVAVTWMVACFISLPFLSFNILW-PSEYTTSLLLFQYCLPLLLILLCYLRIFLRLE
QA----ARGAQRVNAMLVVIVVAFALCWLPLNVF-NTIFDWDV-IFSA-CHLTAMASTCV
NPVVYGFLNTNF-QKELKATLKVSSMQHGS
>D.rer_NPYR8b
MERSHSTTFLIVAYSTMLAVGLVGNTCLVVVITRQKEMRNVTNIFIVNLSCSDILVCLVC
LPVTIIYTLWILGE--ALCKVTPFVQCMSVTVSIFSMVLIALERHQLIIHPTGKPVV--R
HSYLAVAVIWIIACFISLPFLSFNILW-PSEYTTTLLLCQYCLPLALILVCYFRIFLRLE
----RAAKGSKRVNAMLASIVAAFALCWLPLNVF-NTIFDWDA-IFSA-CHLTAMASTCV
NPVIYGFLNNNF-QKELKSLLKGSILSNGS
>H.sap_NPYR4
GENRSVMVFIVTSYSIETVVGVLGNLCLMCVTVRQKEKANVTNLLIANLAFSDFLMCLLC
QPLTAVYTIWIFGE--TLCKMSAFIQCMSVTVSILSLVLVALERHQLIINPTGKPSI--S
QAYLGIVLIWVIACVLSLPFLANSILW-PLAYTTFLLLFQYCLPLGFILVCYARIYRCLH
KG----AGHMKQVNVVLVVMVVAFAVLWLPLHVF-NSLEDWNL-IFLV-CHLLAMASTCV
NPFIYGFLNTNF-KKEIKALVVHTEVSKGS
>G.gal_NPYR4
-----LTVFLATSYSLETVLGIVGNICLIAVIARQKEKTNVTNILISNLIISDLFMCLVC
LPFTVVYTMWIFGE--VMCKMTSFTQCTSVTVSILSLVLIALERHQLIINPTGRPSI--S
QAYLGIGVIWTLACLMSLPFLTTSILW-PSEYTTTLLLLQYCIPLFFIILCYLRIYLRLE
KS----AVQLRRINILLASMVAAFAVCWLPLHVF-NTIVDWNL-IFSL-CHLVAMASTCV
NPVIYGFLNSNF-KKEVKSLIMQTEVSKGS
>H.sap_GPCR83
YTFSDVKALLIVAYSFIIVFSLFGNVLVCHVIFKNQRMHSATSLFIVNLAVADIMITLLN
TPFTLVRFVWIFGK--GMCHVSRFAQYCSLHVSALTLTAIAVDRHQVIMHPLKRISI--T
KGVIYIAVIWTMATFFSLPHAICQKLPEPADLDLATFILLYILPLLIISVAYARVAKKLI
GD--VTRRKKKKTIKMLMLVVVLFALCWFPLNCY-VLLLSSNA-LYFA-FHWFAMSSTCY
NPFIYCWLNENF-RIELKALLNLLPTSQLQ
>G.gal_GPCR83
DTLADAKALLIAAYSIIIVFSLFGNVLVCHVIIKSKRLRSATSLFIVNLAVADIMITLLN
TPFTLARFVWIFGK--GMCHVSRFVQYCSLHVSALTLTAIAVDRHQVIMHPLKRLPM--A
KGVIYISVIWVMAACFSLPHAIYQKLPEPADLDLTTFVLLYVLPLLIISAAYMTVAKKLI
GD--VTRKKNKKTIKMLMLVVILFAICWFPLNCY-VVLLSSNA-LYFA-FHWLAMSSTCY
NPFIYCWLNDSF-RAELKALLVPAAASNSH
>D.rer_NPYR2
APDTAVQVILILAYSTIIFFGMTGNSLVIYVVYKFRNLHTVTNYFIVNLAVADLLVNTLC
LPFTLMYTLWKFGQ--VMCYLLPYAQGLAVHVSTITLNVIALDRYRSIVYHMEKMSK--D
MCVVVIAITWVASAILASPLAIFREYW-PGSYSIAMFFLQYGLPLSIISFAYTRIWNKLP
GG----HQRRQKTTKMLVAVVVVFTVSWLPFHAF-QLAVDIKL-LYTA-FHIVAMCSTFA
NPILYGWMNRNY-RGSFVAVFRNLENTISI
>X.tro_NPYR2
AGLTTVQVVLILAYSSIILLGVLGNSLVIYVVIKFKTMRTVTNFFIVNLAVSDLMVNTLC
LPFTLVYTLWKFGT--VLCHLVTYSQGLAVQVSTVTLMVIALDRHRCIVYHLEKIST--K
ICFMIIGITWVCSALLASPLAIFKEYWPVGDYSISMLLIQYIVPLAIISYAYIRIWTKLP
GG----HQRRRKTTKMLVAVVVVFAVCWLPFHAF-QLASDIKL-IYTI-FHVIAMCSTFA
NPLLYGWMNNNY-RTAFLTAFEVKEINGTS
>H.sap_NPYR2
TTPRGVQVVLILAYCSIILLGVIGNSLVIHVVIKFKSMRTVTNFFIANLAVADLLVNTLC
LPFTLTYTLWKMGP--VLCHLVPYAQGLAVQVSTITLTVIALDRHRCIVYHLEKISK--R
ISFLIIGLAWGISALLASPLAIFREYW-PGEYSLSSLLILYVLPLGIISFSYTRIWSKLP
GA----HQRRQKTTKMLVCVVVVFAVSWLPLHAF-QLAVDIKL-IFTV-FHIIAMCSTFA
NPLLYGWMNSNY-RKAFLSAFEVRKNSGPN
>G.gal_NPYR2
TTPVSVQIILIFAYCSIILLGVIGNSLVIHVIIKFKSMRTVTNFFIANLAVADLLVNTLC
LPFTLVYTLWKLGP--VLCHLVPYAQALAVHVSTVTLTVIALDRHRCIVYHLEKISK--R
ISFLIIGVAWAVSALLASPLAIFREYW-PGEYSVSMLLIQYVLPLAIISYAYTRIWTKLP
GA----HHRRQKTTKMLVCVVVVFAVSWLPFHAF-QLVSDIKL-IYTV-FHVIAMCSTFA
NPLLYGWMNNNY-RTAFLTAFEAKKSQFPG
>G.gal_NPYR7
SVTPSVQVVLIAAYSLIILLGFIGNSLVIYIIVKYKTMRTVTNLFIANLALADLMVDTLC
LPFTLVYTLWKFGA--VLCHLVPYAQALSVHVSTLTLTVIALDRYRCIVFHLDRISR--R
LSFTIIAIMWLAAAILAGPLAIFREFW-PSGYSLSMLLLQYVFPLAVICYAYTRIWFKLP
TS-----CRRRKTTKMLVMVVVVFAVCWLPFHIF-QLAIDLKL-LYTV-FHVGAMCSTFV
NPLLYGWMNKNY-RNGFLMFFIFRASTLNG
>D.rer_NPYR7
SLGNDVQISLILAYSLIILLGLVGNTLVIYMIILYRNMRTVTNYFIANLALADLMVDTVC
LPFTLVYTLWKFGA--VMCHMVPYSQALSVHVSILTLTIIALERYRCIVFHLGRLNR--C
TSFIIIGLTWAFAAILAGPLAIFREYW-PNGYSLSMLLLQYVVPLAIISYAYVCIWIKLP
SN--RNIVRRKKTTKMLALVVVVFAVCWLPFHMF-QLASDLKL-IYTL-FHIVAMCSTFV
NPLLYGWMNQNY-RNGFLMFFRTRSLRGMI
>C.ele_Luqin-R
NEPTTMKMLCILFYSILCVCCVYGNVLVILVIVYFKRLRTATNILILNLAVADLLISVFC
IPFSYWQVLWLFGS--MMCSLLAFLQAMAVFLSAWTLVVISFDRWMAIMFLLTRITR--R
RALYLVAATWIFSILMALPLLFTTRFWTYFGYSSMVLILQYVVPQAVLIITYTHIGIKMP
GM--QNVDRHEKLVPMVILISALFALCWLPLLILINVIPEFLY-LWWF-AHGLAMSHSMV
NPIIYFIRNARF-REGFCFFSSARFFEARP
>A.pis_RYamide-R1
NATGAFQTLVYLTYTIVFVVSLVGNGLVCHVVMFSAQMHSVTNLFIMNMAVGDLLMTLFC
VPFSFVATLWPFGS--DLCHTVSFAQAVAVLVSAYTLVAISVDRYIAIMWPLKRASR--H
HAKCIIALVWTVAVITAFPILLVTTLW-PSEYNVALLVLQYCIPFAVLLFTYVNIGVVVP
GE--AQAKSKRKMIKMMVTVVIAFTVCWLPYNIL-LILWDHPY-VWFL-FHWLAMSHTCY
NPLIYCWMNTRY-RAGFAAVLKSFNGRPAA
>D.mel_RYamide-R
TVMMNFKIIVYMLYIPIFIFALIGNGTVCYIVYSTPRMRTVTNYFIASLAIGDILMSFFC
VPSSFISLFWPFGL--ALCHFVNYSQAVSVLVSAYTLVAISIDRYIAIMWPLKRITK--R
YATFIIAGVWFIALATALPIPIVSGLW-PSRYTLSLFALQFVVPLGVLIFTYARITIRVP
GE--AEARSKRKMVKMMLTVVIVFTCCWLPFNIL-QLLLNDPY-VWFA-FHWLAMSHCCY
NPIIYCYMNARF-RSGFVQLMTYISARRKP
>A.aeq_RYamide-R
MKNGSFEITSYFLYVLIFVTAVIGNSIVLFIVQSNPRMRTVTNYFITNLAVGDLMMTLFC
VPFTFISMFWPFGL--GMCRLVNYTQAVSVLVSAYTLVAISGDRYIAIMWPLKRITE--T
CSKVLIGVVWVIALITAAPIAIFSTLW-PSKYTTTLLMTQFVIPLLVLIYTYTRIAIVVP
GE--AEAKSKRKMIKMMVTVVIVFTICWLPFNFL--MIVNVPY-VWSA-FHWLAMSHSCY
NPIIYCYMNARF-RSGFILVLTYISTRRKT
>A.cal_Luqin-R(RYamide-R)
YNDSEAQVAIIVLYTVLCVVAVLGNSCAVYVVISKRKMRNVTNYFIASLAVSDILMAVVC
IPFSFVANVWPFGS--TLCPIVMYLQVAVVFQNAYTLLAMSLERYIAIMHPFLRLGK--R
RCLQIVALCWVLAFLTPIPTAVTSRVW-GSEYSLTIMVLQYFVPLLVLIYTYAKIVHVIP
TP--AEDPRKKRIIKMMLTVVGIYGICWLPLHAI-TIAFDVRV-VWIA-SHWLAMSSCAY
NPFIYWWMNPKF-REGYSSVFNGTSFNSSK
>L.sta_Luqin-R(cardioexcitatory-R)
PDPESAKVIIVLMYVLIILVAVGGNLLFSYVIVMYPKMRSVTNLFLLNLAISDIVKAVIC
NPFAFIANLWPYGE--FMCQVVTYIQVVAVFLSAFTLVAMSVDRYVAILKPMRRLSK--R
AFAITMATIWILSLSAPLPTAITSRVF-ENDYSIVIMMLQYFVPLAVITVTNTHIGYIVP
GE--AEAASKRRLVKMIIIVVVIYAVCWLPVHVI-TLVGDHNV-VWLC-AQWLAMSHSCY
NPFVYFSLSATF-RRNLRRMTKHVNTSSGE
>S.kow_Luqin-R1
ITQNNLQIILAILYACTSILSVVGNLVVCYIVLGNRRMRTVTNYFIVNLAISDILMAVLC
VNLTFYYSIWPFGF--VMCALVQFVQMVSVSISIFTLVAISLDRYVAIIHPLRRMTK--K
QACVVIITIWVLAASISLPAGINSEIW-QTDYTITLMILQYFLPLVILSITYSIIGYAIP
GE--REAESKKKLVKMFALIVLIFALCYLPIHTF-NLLLDYKL-VYFA-VHWTAMSNCIY
NPFVYCWMNAKF-RDGFKYVFKMNLLRENA
>S.kow_Luqin-R2
TTEDNLQVILAILYACTSLLAVIGNLVVCYIVLGNPRMRTVTNYFIVNLAISDILMAVLC
VNLTFYYSIWPFGF--VMCALVQYVQMVSVSISIFTLVAISLDRYVAIIHPLRRMTR--K
QAFIIMIIIWVLAGGISLPAGINSKIW-PTNYTITLMILQYFLPLVILSITYSIIGYAIP
GE--REAESKKKLVKMFALIVLIFALCYLPIHTF-NLLLDYKV-VYFA-VHWTAMSNCVY
NPFVYCWMNAKF-RNGFKYVFVNVTIRKEI
>S.pur_Luquin-R2
-----LQVLMIVTYATVSILGVGGNAVVCYIVLGHARMRTVTNYFIVNLALADILMAVMC
VNLTLYATLWPFGV--VMCKITYFVQSLSVSVSIFTLIAISLDRYVAIMYPLRRMTA--K
QTILIAICIWIFAGAYAMPMLIYAHVWRFTKYSWVGLILQYILPLSVLAIVYIRLARKIP
GE--VQSESKTKLVKMFATVVLIFALCYLPIHTL-NLIQDIKL-IYLA-GHLISMSNCFV
NPFIYCWMNRKF-RNGFKAAFSTRNHRRLS
>S.pur_Luqin-R1
-----IQALYGVIFALVTVLGVGGNSIVCYIVLGNRRMRTVTNYSIVNLAVSDILMAVMC
VNFSFYAAMWPFGE--FMCKAVSYIQSVSVSVSIFTLVSIGVDRYIAICHPLVRMGS--S
QALTVIAVIWVVACVVALPSLIFSTVWEQSKYTYILMGIQYFVPLCVLAVTYGRIGYVIP
GE--TQNESKTKLVKMFAMVVLLFALCYLPIHFF-NILQEVKL-VYLT-VLLAAMSNCVY
SPFIYCWMNAKF-RNGFKSAFPEHSYESLS
>A.rub_Luqin-R1
-----IQAIFIFLYGTVSVIGIFGNGIVCYIVLGHPRMRTVTNYFIVNLAIGDLLMAAMC
VNFTVYATLWPFGE--LMCKLVSFSQTISVSVSIYTLVAIGVDRYFAIIHPLRRMGS--K
ETLFVIGVIWVISIALALPAALFTTLWEDSLYSLICMVLQYFLPLAVLMGAYIRIGKRIP
GE--VESESKARLVKMFATIVLLFALCYMPIQIY-TIMQDSKI-VYLC-CLLSAMSNCVY
NPFIYCWMNIKF-RNGFRSVFTQDQAKIAK
>O.bim_Luqin-R(NPYRlike)
-----VQMIFVLVYGLVVLVAVGGNVLVCHIILICQRMRTATNLFLLNLAISDILMAILC
IPLTFVSTVWPFGN--VMCPVVTYIQAVSVFLSAFTLVAMSMDRYVAVLHPLRKLTN--T
QAVKIIAVTWVLAMAAPLPTAIVSRVW-EHDYSMVIMFLQYFIPLIVLIFTYARIGYIVP
GE--AVAASKRKMVKMMIAMVVIYALSWLPLHAI-TLIGDQNI-VWIA-AHWTAMSHSCY
NPIVYFSMNSKF-RAGFLRIFTSTPHKRNV
>C.tel_Luqin-R
-----AQAIIIVMYSTISVLAVGGNLIVVYIVVAYQRMRTVTNYFIVNLACSDILMAVMC
IPFTFIANLWPFGA--IMCPIVSYLQAVVVFLSAFTLVAISLDRYRAIMFPLKRMTT--N
QVAMVIAVIWMLSLAVPLPIAIMSRIW-PQLYSLCLMILQYFLPLFVLMFTYSSIAVVIP
GE--AEAASKRKMVKMMITVVIIYALCWLPLHTV-TIVGDVQV-LWSG-AHWLAMSNCCY
NPIVYCWMNSKF-RQGFKYSL---------
>P.dum_Luqin-R
-----AQVVMILMYTTITVLAVGGNSIVVYIVLAYQRMRTVTNYFIVNLSLSDIIMSCIC
IPFTFIANMWPFGA--IMCPLVTYAQAVAVFLSAFTLVAISLDRYVAIIYPLRRMTT--N
QAALSIFLIWFLSLAVPLPIAIVSKVW-PKAFSVVIMVLQYFLPLFVLLFTYTRIAIVIP
GE--AEAASKRKMVKMMITVVIIYALCWLPLHTV-TIAGDLQV-VWIA-CHWLAMSNSCY
NPMVYCWMNSKY-RNGFRYVLEEIALNHMS
>S.pur_Tachykinin-R
-----SVICWSIIATTIMIIAGAGNIIVIWIVMTNPRMRTVTNYFLLNLAVADTMIATID
MPSMFTYIVWPFGL--VGCKIAKFVANLSAVASILSLMAVTVDRFRAIVHPLLRLPK--R
VIIGSVISIWIVAAAWTSPRFFFAGQWPPDGYNAANFVVTYCVPLGIMAVCYTIISTKLL
GE--NIITAKRKIVKMIVIVVAVFAICWLPLHAY-HFMTYLRH-IYIT-IWLIAMSSAMY
NPFIYCWLNDRF-RYGFKRVFRTVSYRMPS
>A.rub_Tachykinin-R1
--MVDSRILWSVFCSIIMAVAAGGNLIVIWIVATNPRMRTVTNYFLLNLAVADALIATLS
MPFMFSYIVWALGI--GMCKVVRFFGLVSTSASVLSLVAISIDRYRAIVHPLLRLSK--S
YIVCMIIFIWGGSSIFASPLLVYSTVW-PDGYNVASFAVLYCLPLTVLAGCYTVIGVKLL
GE--YILKAKRKVVKMIIVVIAVFAICWFPLHVY-QFLGYLVH-IYST-IWTLAMSSSMY
NPFIYCWLNDRF-RAGFKRVFRQVPNGKPA
>D.mel_Tachykinin-R
EDAAERQVLWSILFGGMVIVATGGNLIVVWIVMTTKRMRTVTNYFIVNLSIADAMVSSLN
VTFNYYYMLWPFGE--FYCKLSQFIAMLSICASVFTLMAISIDRYVAIIRPLQRMSK--R
CNLAIAAVIWLASTLISCPMMIIYRTW-PDGYNILIIILTYFLPIVSMTVTYSRVGIELI
GE--CTVRSKRRVVKMMIVVVLIFAICWLPFHSY-FIITSCQE-LYLA-IYWLAMSNSMY
NPIIYCWMNSRF-RYGFKMVFMQQRWSGPN
>O.vul_Tachykinin-R
ADNTTQQVFFIIIFLAMIIASIGGNLIVMWIVLWHKRMRTVTNYFLFNLALADALISVWN
TLFNTAYLLWWFGE--DFCKFSMFVAPCTTSASVFTLMAIAIDRYLAIMRWV-RMSA--K
VVIGLIVVIWLASCLISLPLAIYSKTW-PGNYNIFLIIVNYFLPMFILIVTYTFLGKELI
GE--NTVKAKQKVVKMMIVVVIIFAVCWLPMHLY-FLLVSSQQ-IFLI-IYWMAMSNSMY
NPIIYCWMNARF-RQGFKLVFMEESYNSPE
>A.cal_Tachykinin-R
NSTAAQQSIFITMFVLMFIIAAGGNIIVIWIVLAHKRMRTVTNYFLVNLAIADVMISIFN
VLFHFTFNLWFFGL--EYCKFAFFIASCTISVSVLTFMAIAIDRYIAIIHPLRRLTG--R
IVLTIITIIWLMSILLALPNLLYATMW-PDSYNILLMVVNYFVPMITLAATYLRIGWELI
GE--AVIRSKRKVVKMMIAVVVIFGVCWLPTHLY-FILSSIQQ-LYLL-IYWLAMSNSMY
NPIVYCLMNAR-------------------
>L.gig_Tachykinin-R
LNNTTQQLIFITLFVVIIIVAAGGNIIVIWIVLAHKRMRTVTNYFLVNLAVADAMISILN
TLFNFLFVLWWFGE--DYCKFSMFISPCTISVSVFTFMAIAIDRYMAIIHPLKRLTG--R
IVLTIIVAIWIASFLLALPNLLYATVW-PDGYNILLMIVNYFLPMMTLACTYTRISWELI
GE--TVVKSKRKVVKMMIVVVLIFAVCWFPMHLY-FILTNVQQ-FYLI-IYWLAMSNSMY
NPIIYCWMNARF-RHGFIRFFLDDTTSTPS
>C.int_Tachykinin-R
TDVTAAIFGWSVVYGLLVVVALVGNLGICWIVIRNKRMQTVTNFFLASTAFADSNVIGFN
TVFNFTYALWYFGK--AFCHFINFVPIGAVLASILSITVISLDRFVVIMYPLRRTSR--K
TAKMTIAGIWLFSLGVAFPQCFFATIW-PDGYQLSFMVISYFLPLIILAVSYVAMALRLQ
VG--HQIANNKKAVRMMMLVVVVFAICWCPYHLF-FLADYIQQ-VYLA-VFWVAMSSSMY
NPFIYCWNNSRF-KESFRELFRSFAFRLRQ
>H.sap_Tachykinin-R
-----QLALWATAYLALVLVAVTGNAIVIWIILAHRRMRTVTNYFIVNLALADLCMAAFN
AAFNFVYASWYFGR--AFCYFQNLFPITAMFVSIYSMTAIAADRYMAIVHPFQRLSA--P
STKAVIAGIWLVALALASPQCFYSTVW-PEDYHLVVIALIYFLPLAVMFVAYSVIGLTLP
GH--QALQAKKKFVKTMVLVVLTFAICWLPYHLY-FILGSFQQ-VYLA-LFWLAMSSTMY
NPIIYCCLNHRF-RSGFRLAFAPSEATSGE
>H.sap_Tachykinin-R(substance-P-R)
-----QIVLWAAAYTVIVVTSVVGNVVVMWIILAHKRMRTVTNYFLVNLAFAEASMAAFN
TVVNFTYAVWYYGL--FYCKFHNFFPIAAVFASIYSMTAVAFDRYMAIIHPLQRLSA--T
ATKVVICVIWVLALLLAFPQGYYST-W-PEHYHICVTVLIYFLPLLVIGYAYTVVGITLP
GD---SVSAKRKVVKMMIVVVCTFAICWLPFHIF-FLLPYIQQ-VYLA-IMWLAMSSTMY
NPIIYCCLNDRF-RLGFKHAFSSLDLTSNC
>H.sap_Tachykinin-R(neuromedin-K-R)
PVASPRIALWSLAYGVVVAVAVLGNLIVIWIILAHKRMRTVTNYFLVNLAFSDASMAAFN
TLVNFIYALWYFGA--NYCRFQNFFPITAVFASIYSMTAIAVDRYMAIIDPLKRLSA--T
ATKIVIGSIWILAFLLAFPQCLYSK-W-PEGYHIIVIILVYCFPLLIMGITYTIVGITLP
GD--TCLKAKRKVVKMMIIVVMTFAICWLPYHIY-FILTAIQQ-VYLA-SFWLAMSSTMY
NPIIYCCLNKRF-RAGFKRAFRRNSKSASA
>S.kow_PrRP-R1
NISDAISWLLILLYAVVFVIGSVGNLLLVCTVMCCSGLRNVTNFFIANLAASDFFMCIFC
IPWTLAHSLWVFGE--SMCRFVPLVQASSVYVSVISHVVIAIDRYIAVIYPLKRLTR--Y
SGTAVIVASWIIACCLASPVAVYTHLW-PNRYSITLILVQYIVPLIIVSVCYAKMSINLP
GV--VTTRRKQRTNRLLLAVVASFAFSWFPFNVF-MVLTDTNI-VFAF-CHIIALSSTCY
NPFIYAWLHPNF-RKKLKSMLDTTYENNPS
>S.kow_PrRP-R2
SNITELAWLIGVLYAAVFMVGTLGNALIVITVACNKSMQNVTNYFIANLAASDFIMCIFC
IPWTVVNSLWIFGD--VMCRLVPTIQAISVFVSITSHVVIASDRYCMITYPLKRLTR--A
ICFVIIALSWTSATALAIPITYFTKEW-PSEYEIILILLGYLIPLTVIITLYGRISYVIP
GV--FTLKKKQKTNRLLIAVVMTFTICWFPMYMI-RIITEIDL-VFFI-CHWFAMSSTVY
NPFVYAWLHEKY-RRRLKSAFVTNSPKSTR
>S.kow_PrRP-R3
SNFTELAWLIGVLYAVVFLVGTLGNALIAITVACHKSMQNVTNYFIANLAVSDFIMCIFC
IPWTVVNSLWIFGD--VMCRLVPTIQAISVFVSITSHVVIASDRCCLIMFPLKRLTR--A
TCAVIIALSWISATTLAIPVTYFSREW-PQEYEIILLLLGYLIPLIVIIILYGRVSYIIP
GV--FTLKKKQKTNRLLIAVVMTFAICWFPMYTI-RVITEIDL-VFII-CHWFAMSSTVY
NPFVYAWLHEKY-RRRLKSVFVTIPPKSTR
>B.flo_PrRP-R
DASNELSPLLIPMFGAIVLVGVVGNVLLTYVILRNKSMRSVTNVFICNLAVSDIATCVMC
IPFTLAYSLWYFGE--VMCYLVFSLQPTSVYLSIMTLTAIAIDRYYVIMYPFKRMSM--R
TCATIIGLIWLVAVGLSLPVGINTHYW-DERYTNTMWVVQYWLPLLMISAAYAKIGHKLP
GS--MTNRRKRRTNRLMMSVVVAFAICWFPINIF-NVINDVNL-IQLL-CLWFAMLSSCV
NPFLYAWKHDSF-RKHLRKTFDTVASQGPS
>H.sap_PrRP-R
NGSVALKGLIVLLYSVVVVVGLVGNCLLVLVIARVRRLHNVTNFLIGNLALSDVLMCTAC
VPLTLAYAFWVFGG--GLCHLVFFLQPVTVYVSVFTLTTIAVDRYVVLVHPLRRISL--R
LSAYAVLAIWALSAVLALPAAVHTYHWGSQEYAWGLLLVTYLLPLLVILLSYVRVSVKLP
GC--VTRARRRRTFCLLVVVVVVFAVCWLPLHVF-NLLRDLGL-VQLL-CHWLAMSSACY
NPFIYAWLHDSF-REELRKLL---------
>D.rer-PrRP-R
VMLQSFKPLIIPCYALVVLVGVFGNYLLLYVICQTKKMHNVTNFFIGNLAFSDMLMCATC
VPFTLAYAFWVFGR--FMCYLVFLIQPVTVYVSVFTLTAIGVDRYYATVHPLKRISV--L
ACTYLLSGIWILSCGLVAPAVAHTYHWMGQEYAYSTLFITYVLPLSALCISYLCISVKLP
GH--RTRARKRKTFRLVSLVVAAFGICWLPISVF-NVLRDILL-IQLL-CHLCGMSSSCC
NPFLYAWLHDRF-RAELRKMFPANNCATAS
>G.gal_PrRP-R
----SFKPLIIPCYSLVVFVGVIGNYLLIYVICKTKKMHNVTNFLVGNLAFSDMLMCATC
VPLTLAYAFWVYGR--FMCYFVFLMQPVTVFVSVFTLTVIAVDRYYATVYPFRRLTI--P
VCAYILAAIWLLSCTLAAPALVHTYHWFHMRYAYSTLIITYVLPLAVISLSYLRISVKLP
GN--VTRARRRKTFRLLVLVVAAFGVCWLPLHIF-NMMKDINF-IQLL-CHWFAMMSACT
NAFLYAWLHDSF-RGELKKMF----WRKKK
>X.tro_PrRP-R
----PYKALIIPCYSLVVFTGIFGNYLLIYVICRTKKMHNVTNFLVGNLAFSDMLMCATC
VPLTLAYVFWVFGH--FLCYFVFLMQPVTVYVSVFTLTVIAVDRYHATVYPLRRLTI--P
TCAYILAGIWLLSCLMAAPALAHTYHWFGMEYAYSTLILTYALPFIIIALSYLRISVKLP
GN--ITRARRKKTFRLLVLVVGAFGMCWLPLHIF-NIMKDINL-VQLL-CHWLAMMSACT
NSLLYAWLHDSF-RGELKKMF----WKRKR
>Hdh-NPFR
ELYSN-QVVVIILYVVVIVFGFLGNLVVVIVIAKYKQLHTVTNIFIANLAVADIALCVFN
LPFQLHYQLWTFGS--ILCHITMPTFGVPIFVSSLSILSIAVDRYILIVFPFTRMTN--V
FALGVVVVIGCVTTGLAIPLMVYTRVW-PSYYAVTVFVLQFCIPLMLTTFFYTHICAVL-
----KNTRRNQRTTKILIAVVLTFTLCWLPWNIF-SLTAEFKL-IDLL-LKIFAMSSSCI
NPFLYGWLNDNF-RKELGRMVKTNLQQSPR
>L.sta_GPCR105
TLNGT-QTIVITLYAVVIIFGFFANLLVVVVIIRYKQLHTVTNIFICYLAIADVALCVFN
LPLQLHYQLWMFGR--VLCYVALPTFGVPLFSSSLSILMIAVDRYMLIVYPFKRMTN--M
QAIITVVVIIICTVALSTPLIVYLDYW-PSFYSVSIFLLQFVIPICLTSFFYKHICHVL-
----RNTRRNQRTNRILIAVVLTFTVCWLPWNLF-ALTAEFTF-IDLM-LKVFAMSSACI
NPFLYGWLNDRF-KKELGKLF---------
>C.gig_PrRP-R
--TELLAVLFIGLYIIIFILGLSGNTLVVYVVVRNRTMQTITNIFITNLAVSDILICLLS
IPFTPLGYFWMFGE--ALCHIVPMSQAISVYVSTLTSTAIAVDRYFVIVYPFKRMKV--M
ICLLVIVSIWIISISISLPLGIYMTLW-PRDFTVTSLVLQYVVPCSIITYCYLKVSLALI
GSGSKCIRRKRRTNRMLIAMVTIFVLCWLMLNIV-NVTISYTL-IFFI-AHVIAVSSTIY
NPFLYAWMNDNF-RKEFKQVLEMNNMKKSK
>P.dum_NKY-R
SDNGTVRGIFIVLYAVIFLLGISGNTLVVFVVIRNKSMQTITNIFITNLAVSDIMMCLLA
VPFTPLSAFWVFGE--ALCHIVPMTLGVSVYVSTLTSTAIAIDRYFVIVHPFKRMKI--F
VCLLLIVAIWIVSVSISLPLAIYQKVW-PKDFTVTNLILQYIVPCSIITFCYIKVSVVLI
GSG-RNIRRKRRANKMLIAMVSIFVCCWLPLNVV-HIITEYFL-VFFI-AHVIAMSSTIY
NPFLYAWMNENF-KKEFKTVAAPANCRNEA
>C.tel_sNPFR
TSVNNLKAMLISLYCIIFTLGCTGNCLVVYVVIRNKSMQTITNIFITNLAISDVMMCLLA
VPFTPLSGLWVFGE--ALCHIVPMTLGVSVHVSTLTSTAIAIDRYFVIVHPFKRMKV--F
MCLLLIVSIWIISVSISLPLAIYQKVW-PKDFTVTSLILQYIVPCSIITFCYTKVSMKLI
GTGTRTMKRKRRTNKMLIAMVAIFVVCWLPLNLT-HLTIEYLF-VFFI-AHVIAMSSTIY
NPFLYAWMNENF-KKEFKQVIETKALYDKE
>D.mel_sNPFR-A
SAILAVQIFFYVLYATVFVLGVFGNVLVCYVVLRNRAMQTVTNIFITNLALSDILLCVLA
VPFTPLYTFWAFGR--SLCHLVSFAQGCSIYISTLTLTSIAIDRYFVIIYPFHRMKL--S
TCIGIIVSIWVIALLATVPYGMYMKMW-PSEFGAITTTLQFVLPFFIISICYVWISVKLP
GS--KSRDRKKRTNRMLIAMVAVFGLSWLPINVV-NIFDDFIL-FFFV-AHSIAMSSTCY
NPFLYAWLNENF-RKEFKHVLRRRTDETDG
>B.mor_sNPFR(GPR-A7)
NATANVQAMFCVIYTIIFVLGLLGNILVCFVVIRNKAMQTVTNLFISNLALSDILLCIFA
IPFTPLYTFWSWGS--LLCHIMPFAQGCSVYISTLTLMSIAIDRFFVIIYPFRRMKI--E
TCITVIIMIWTFSITVTTPYAIFMTYW-PSEFGSVTSVMQFVLPFIVIAVCYICVSFKLA
AS--KNKNRKRRTNQMLIAMVTIFGLSWLPLNII-NLCNDYFL-IFFV-AHVIAMSSTCY
NPFIYAWMNENF-RKEFKQLIISTSYNLRR
>A.aeg_sNPFR(NPYLR1B)
SGRNSVQVVFCLLYSSIFILGIFGNVLVCYVVFRNKAMQSVTNLFITNLALSDILLCVLA
VPFTPSYTFWIFGK--VICHTVPLAQGCSVYISTLTLTSIAIDRFFVIIYPFHRMKL--S
TCITIIVLIWIFSMLVTLPYGLYMSHW-PEDFSIATSILQFVLPFIIMAICYICVSIKLP
GS--KTRDRKKRTNRMLIAMVAIFGISWLPLNLV-NMSNDFNL-LFFI-AHLIAMSSTCY
NPFLYAWLNDNF-RKEFKQVLPPTLSPDPP
>B.mor_sNPFR(GPR-A10)
SITVNVQAAFCVAYTIIFAVGIFGNALVCYAVIRNRAMQTVTNLFITNLALSDILLCVFA
VPFTPLYTFWVFGS--LLCHIMPYAQGCSVYISTLTLTSIAIDRFFVIIYPFKRMKI--K
TCLGLIIFIWFFALLVTFPYGYYMSLW-PSDFGAITTIMQFVIPFIVMAFCYTCVSIKLP
GS--KNRERKRRTNRMLIAMVAIFGLSWLPLNLI-NMSTDFML-VFFL-AHFIAMSSTCY
NPFLYAWLNENF-RKEFKQILKPESNPSPN
>B.mor_sNPFR(GPR-A11)
GESVEVQVAFCILYTIIFVLGVFGNVLVCYVVFRNKAMQTVTNLFITNLALSDILLCVFA
VPLTPMYTFWVFGR--LLCHLMPYAQGTSVYISTLTLTSIAIDRFFVIIYPFHRMKL--N
TCIFIVIFIWVFSLVVTCPYGLFMGIW-PSDFGVFTTVLQFLIPFLVIAVCYTCVSIRLP
GA--KNRDRKRCTNRMLISMVAIFGISWLPLNLI-NIFNDFFV-SFFL-AHSMAMASTCY
NPFLYAWLNENF-RKEFKQVLATFHTKTEN
